# Supplementary material for: Rational Design and Characterization of Materials for Optimized Additive Manufacturing by Digital Light Processing
Source: Polymers (Basel). 2023 Jan 6;15(2):287. doi: 10.3390/polym15020287 (PMC9866493; doi:10.3390/polym15020287)
Supplement: Supplementary file 1 [file polymers-15-00287-s001.zip]

Archive with 1 entries (1 files):
- polymers-2092559-supplementary.pdf
